# Supplementary material for: Comparative Analysis of Physicochemical Properties, Antioxidant and Enzyme Inhibitory Activities of Sporoderm-Broken Ganoderma lucidum Spore Powders from Different Regions in China
Source: Foods. 2026 May 4;15(9):1579. doi: 10.3390/foods15091579 (PMC13163361; doi:10.3390/foods15091579)
Supplement: Supplementary file 1 [file foods-15-01579-s001.zip]

Archive with 1 entries (1 files):
- foods-4222852-supplementary.xlsx
