# Supplementary material for: Comparative Analysis of Physicochemical Properties, Antioxidant and Enzyme Inhibitory Activities of Sporoderm-Broken Ganoderma lucidum Spore Powders from Different Regions in China
Source: Foods. 2026 May 4;15(9):1579. doi: 10.3390/foods15091579 (PMC13163361; doi:10.3390/foods15091579)
Supplement: Supplementary file 1 [file foods-15-01579-s001.zip › foods-4222852-supplementary.xlsx]

## Sheet: Color and components 1
	Sporoderm-broken rate	L*	a*	b*		Total sugar								Polysaccharide					Reducing sugar
						standard curve													standard curve
JL	95.4545	18.31	10.19	10.41		concentration mg/mL	absorbance			absorbance	mg/ml	mg/g			absorbance	mg/ml	mg/g		concentration mg/mL				absorbance	mg/ml	mg/g
	97.5	18.46	9.95	10.45		0	0.008		JL	0.311	0.030065	24.5095		DX	0.425	0.0412231	10.1037		1.2	0.488		AH	0.784	2.4676	5.92224
	98	18.5	10.6	10.81			0.006			0.308	0.0297715	24.2702			0.427	0.0414188	10.1517			0.478			0.745	2.30241	5.52579
AH	97.5	19.11	10.87	11.45			0.008			0.301	0.0290865	23.7118			0.438	0.0424951	10.4155			0.489			0.788	2.48454	5.9629
	100	19.62	10.68	11.92		0.02	0.201		AH	0.16	0.0152894	21.2352		FJ	0.301	0.02909	6.99279		1.6	0.579		XZ	0.752	2.33206	5.59695
	100	18.54	11.28	11.8			0.197			0.156	0.014898	20.6916			0.316	0.0305577	7.34561			0.573			0.745	2.30241	5.52579
SD	98	17.72	9.03	8.03			0.198			0.158	0.0150937	20.9634			0.322	0.0311448	7.48673			0.567			0.742	2.28971	5.4953
	95.4545	17.88	9.06	7.91		0.04	0.408		SD	0.339	0.0328049	22.5722		LQ	0.353	0.0341781	7.49519		2	0.687		GZ	0.897	2.94621	7.0709
	100	18.18	9.05	8.47			0.411			0.374	0.0362297	24.9287			0.367	0.0355479	7.7956			0.653			0.898	2.95044	7.08107
DX	96	17.75	8.02	7.98			0.41			0.353	0.0341748	23.5148			0.358	0.0346673	7.60248			0.675			0.893	2.92927	7.03024
	92.8571	17.27	7.82	7.58		0.06	0.627		DX	0.301	0.0290865	20.9758		XZ	0.494	0.0479746	11.6443		2.4	0.768		LN	1.104	3.82296	9.1751
	99.9412	17.07	7.29	8.41			0.63			0.313	0.0302607	21.8226			0.502	0.0487573	11.8343			0.772			1.102	3.81449	9.15476
GZ	99.9545	20.98	11.26	12.95			0.629			0.287	0.0277166	19.9879			0.526	0.0511057	12.4043			0.761			1.103	3.81872	9.16493
	100	21.03	10.75	12.47		0.08	0.826		GZ	0.239	0.0230197	35.9682		GZ	0.924	0.0900489	27.4539		2.8	0.869		SD	0.514	1.32402	3.17764
	100	20.64	10.99	12.22			0.824			0.241	0.0232154	36.274			0.929	0.0905382	27.6031			0.879			0.523	1.36213	3.26912
LN	99.9231	14.24	5.95	3.81			0.829			0.238	0.0229218	35.8153			0.921	0.0897554	27.3644			0.871			0.51	1.30707	3.13698
	100	14.32	5.5	4.27		0.1	1.015		LN	0.375	0.0363275	27.2457		LN	0.754	0.0734149	17.3148		3.2	0.958		FJ	0.767	2.3956	5.74943
	100	14.88	5.64	4.38			1.018			0.389	0.0376975	28.2731			0.76	0.074002	17.4533			0.957			0.755	2.34477	5.62745
FJ	92.1569	21.05	11.72	14.22			1.02			0.387	0.0375018	28.1263			0.732	0.0712622	16.8071			0.967			0.768	2.39983	5.75959
	93.1034	20.61	12.05	14.12					FJ	0.168	0.0160722	14.1813		SD	0.661	0.0643151	15.9196		3.6	1.052		JL	0.543	1.44684	2.97043
	96.9697	20.76	11.99	14.11						0.159	0.0151915	13.4043			0.669	0.0650978	16.1133			1.066			0.534	1.40873	2.89216
XZ	95	17.69	7.91	6.35						0.155	0.0148001	13.0589			0.671	0.0652935	16.1618			1.056			0.523	1.36213	2.79651
	97.0588	17.78	7.65	6.64					XZ	0.297	0.0286951	21.9605		AH	0.585	0.0568787	14.5099		4	1.138		DX	0.69	2.06946	4.13892
	97.7272	17.79	7.53	6.4						0.284	0.027423	20.987			0.587	0.0570744	14.5598			1.144			0.694	2.0864	4.17281
LQ	100	20.41	10.14	7.33						0.283	0.0273252	20.9121			0.577	0.0560959	14.3102			1.142			0.708	2.1457	4.2914
	93.3333	20.72	10.5	7.59					LQ	0.268	0.0258574	19.393		JL	0.466	0.0452348	11.3087		4.4	1.229		LQ	0.802	2.54384	5.08767
	91.4286	20.77	10.22	7.9						0.259	0.0249767	18.7325			0.476	0.0462133	11.5533			1.235			0.806	2.56078	5.12156
										0.255	0.0245853	18.439			0.461	0.0447456	11.1864			1.238			0.813	2.59043	5.18086

## Sheet: Components 2
	Protein													Lipid
	standard curve
	content/ug	absorbance			mg	absorbance	C0	X/ ug	（c-c0）*v1*v3	m*v2*v4*1000*1000	g/00g				sample mass /g	m1/g	m2/g	g/00g
	2.5	0.018		JL	0.1729	0.023	0.311111	3.2	7222.22	691600	6.52673			SD	2.2577	131.49	132.31	36.3201
		0.018			0.1729	0.024	0.311111	3.36667	7638.89	691600	6.90328				2.1596	149.15	149.94	36.5808
		0.013			0.1729	0.027	0.311111	3.86667	8888.89	691600	8.0329				1.9548	120.63	121.35	36.8324
	5	0.032		FJ	0.1105	0.008	0.311111	0.7	972.222	442000	1.37475			JL	2.2724	149.33	150.05	31.6846
		0.033			0.1105	0.009	0.311111	0.866667	1388.89	442000	1.96393				2.0478	120.63	121.31	33.2064
		0.028			0.1105	0.01	0.311111	1.03333	1805.56	442000	2.5531				1.8469	130.01	130.59	31.404
	10	0.066		SD	0.1746	0.018	0.311111	2.36667	5138.89	698400	4.59881			GZ	1.7624	149.33	149.99	37.4489
		0.068			0.1746	0.022	0.311111	3.03333	6805.56	698400	6.09031				1.7044	163.65	164.31	38.7233
		0.052			0.1746	0.02	0.311111	2.7	5972.22	698400	5.34456				1.6469	130	130.62	37.6465
	20	0.132		XZ	0.1839	0.02	0.311111	2.7	5972.22	735600	5.07428			AH	1.9117	149.15	149.75	31.3857
		0.128			0.1839	0.024	0.311111	3.36667	7638.89	735600	6.49036				1.8755	149.33	149.95	33.0579
		0.128			0.1839	0.022	0.311111	3.03333	6805.56	735600	5.78232				1.6816	149.66	150.19	31.5176
	40	0.241		DX	0.1671	0.067	0.311111	10.5333	25555.6	1671000	9.55848			DX	2.1853	163.65	164.41	34.7778
		0.248			0.1671	0.069	0.311111	10.8667	26388.9	1671000	9.87017				1.9462	149.15	149.84	35.4537
		0.259			0.1671	0.063	0.311111	9.86667	23888.9	1671000	8.9351				1.9819	131.64	132.32	34.3105
	60	0.379		AH	0.1628	0.07	0.311111	11.0333	26805.6	1628000	10.2908			LQ	1.8277	149.66	150.21	30.0925
		0.378			0.1628	0.071	0.311111	11.2	27222.2	1628000	10.4508				1.7629	130	130.55	31.1986
		0.346			0.1628	0.076	0.311111	12.0333	29305.6	1628000	11.2506				1.8264	131.49	132.05	30.6614
	80	0.487		GZ	0.173	0.109	0.311111	17.5333	43055.6	1730000	15.5548			XZ	2.0963	130	130.77	36.7314
		0.489			0.173	0.108	0.311111	17.3667	42638.9	1730000	15.4042				1.8561	149.66	150.33	36.0972
		0.485			0.173	0.106	0.311111	17.0333	41805.6	1730000	15.1032				1.7482	131.49	132.13	36.6091
	100	0.589		LN	0.2122	0.123	0.311111	19.8667	48888.9	2122000	14.3994			WY	2.0528	131.64	132.3	32.1512
		0.594			0.2122	0.124	0.311111	20.0333	49305.6	2122000	14.5221				1.7977	130.02	130.63	33.9322
		0.595			0.2122	0.125	0.311111	20.2	49722.2	2122000	14.6449				1.8813	149.66	150.25	31.3613
				LQ	0.1607	0.077	0.311111	12.2	29722.2	1.607e+06	11.5597			LN	1.8589	131.49	132.15	35.5049
					0.1607	0.071	0.311111	11.2	27222.2	1.607e+06	10.5874				1.7246	131.64	132.26	35.9504
					0.1607	0.072	0.311111	11.3667	27638.9	1.607e+06	10.7494				1.4459	149.15	149.65	34.5805

## Sheet: Components 3
	Total phenolics									Total triterpenoid									Ergosterol
	standard curve									standard curve									standard curve
	concentration ug/ml	absorbance			absorbance	ug/ml	ug/g			concentration mg/mL	absorbance			absorbance	mg/ml	mg/g			concentration mg/mL	peak area			peak area	mg/mL	mg/g
	5	0.034		DX	0.345	72.7778	181.944			0.2	0.306		DX	0.461	0.343615	8.59037			0	0		JL	1465.17	0.0885369	1.77074
		0.038			0.344	72.5556	181.389				0.279			0.456	0.339535	8.48837			0.05	906.72			1477.95	0.0892991	1.78598
		0.037			0.356	75.2222	188.056				0.27			0.469	0.350143	8.75357				885.523			1787.98	0.107794	2.15588
	10	0.055		AH	0.557	119.889	289.587			0.4	0.559		JL	0.452	0.336271	8.40677			0.1	1667.41		SD	2486.12	0.149442	2.98884
		0.059			0.57	122.778	296.565				0.54			0.458	0.341167	8.52917				1657.32			2479.47	0.149045	2.9809
		0.056			0.564	121.444	293.344				0.503			0.451	0.335455	8.38637			0.2	3034.69			2456.85	0.147695	2.95391
	20	0.102		GZ	0.688	149	351.415			0.6	0.759		GZ	0.769	0.594941	14.8735				3156.79		XZ	2814.63	0.169039	3.38078
		0.106			0.694	150.333	354.56				0.801			0.735	0.567197	14.1799			0.5	8770.86			2816.59	0.169156	3.38313
		0.104			0.68	147.222	347.222				0.762			0.782	0.605549	15.1387				8549.25			2874.64	0.172619	3.45238
	50	0.251		SD	0.415	88.3333	216.503			0.8	1.007		LN	0.541	0.408894	10.2224			1	16745.6		AH	861.763	0.0525405	1.05081
		0.243			0.411	87.4444	214.325				1.004			0.549	0.415422	10.3856				16588.3			823.613	0.0502646	1.00529
		0.251			0.41	87.2222	213.78				1.021			0.543	0.410526	10.2632							857.269	0.0522724	1.04545
	100	0.473		LN	0.441	94.1111	235.278			1	1.252		XZ	0.484	0.362383	9.05957						LN	1507.66	0.0910715	1.82143
		0.476			0.458	97.8889	244.722				1.291			0.499	0.374623	9.36557							1509.55	0.0911843	1.82369
		0.471			0.449	95.8889	239.722				1.273			0.498	0.373807	9.34517							1582.24	0.0955205	1.91041
	200	0.906		XZ	0.321	67.4444	168.611						FJ	0.415	0.306079	7.65198						GZ	2146.25	0.129167	2.58334
		0.897			0.33	69.4444	173.611							0.417	0.307711	7.69278							2168.12	0.130472	2.60943
		0.902			0.314	65.8889	164.722							0.425	0.314239	7.85598							2174.25	0.130837	2.61674
				JL	0.438	93.4444	231.298						LQ	0.452	0.336271	8.40677						LQ	1401.07	0.0847129	1.69426
					0.431	91.8889	227.448							0.441	0.327295	8.18237							1520.71	0.0918501	1.837
					0.428	91.2222	225.798							0.441	0.327295	8.18237							1485.24	0.0897339	1.79468
				FJ	0.211	43	109.137						SD	0.454	0.337903	8.44757						FJ	1591.09	0.0960485	1.92097
					0.208	42.3333	107.445							0.462	0.344431	8.61077							1345.43	0.0813938	1.62788
					0.201	40.7778	103.497							0.452	0.336271	8.40677							1459.63	0.0882065	1.76413
				LQ	0.235	48.3333	122.673						AH	0.458	0.341167	8.52917						DX	180.902	0.0119236	0.238472
					0.228	46.7778	118.725							0.459	0.341983	8.54957							254.685	0.0163251	0.326503
					0.229	47	119.289							0.461	0.343615	8.59037							266.785	0.017047	0.340939

## Sheet: Nucleoside
	y = 36759x + 5.6008 R² = 1				y = 24343x - 0.1511 R² = 1				y = 17381x - 3.9563 R² = 1				y = 23366x - 4.0634 R² = 1				y = 25649x + 53.014 R² = 0.9995				y = 23646x + 0.068 R² = 1
	Uracil	peak area	mg/ml	ug/g	Uridine	peak area	mg/ml	ug/g	Inosine	peak area	mg/ml	ug/g	Guanosine	peak area	mg/ml	ug/g	Adenosine	peak area	mg/ml	ug/g	Guanine	peak area	mg/ml	ug/g
	DX	25.1644	0.000532211	3.99159	DX	128.176	0.00527162	39.5371	GZ	16.7388	0.00119067	11.9067	DX	27.6471	0.00135712	10.1784	DX	187.284	0.00523492	39.2619	DX	18.3448	0.000772935	5.79702
		24.875	0.000524339	3.93254		132.649	0.00545536	40.9152		16.7089	0.00118895	11.8895		27.7898	0.00136323	10.2242		189.115	0.0053063	39.7972		20.4341	0.000861293	6.4597
		23.6072	0.000489849	3.67387		126.252	0.0051926	38.9445		17.0378	0.00120787	12.0787		26.8291	0.00132212	9.91587		183.663	0.00509371	38.2028		17.3948	0.000732759	5.4957
	AH	66.5443	0.00165792	12.4344	AH	314.711	0.0129344	97.0081	LQ	15.1361	0.00109846	8.23848	AH	93.5526	0.00417769	31.3327	AH	286.553	0.00910518	68.2888	AH	14.1293	0.000594659	4.45994
		66.1875	0.00164821	12.3616		316.718	0.0130169	97.6264		15.4607	0.00111714	8.37856		94.9869	0.00423908	31.7931		290.955	0.0092768	69.576		15.3928	0.000648093	4.8607
		70.2835	0.00175964	13.1973		309.591	0.0127241	95.4305		15.7927	0.00113624	8.52179		92.8063	0.00414576	31.0932		282.207	0.00893576	67.0182		14.0789	0.000592526	4.44394
	GZ	29.4464	0.000648701	6.48701	GZ	193.682	0.00796258	79.6258	FJ	29.4667	0.00192296	14.4222	GZ	64.524	0.00293535	29.3535	GZ	215.427	0.00633213	63.3213	SD	315.867	0.0133553	100.165
		29.8382	0.000659359	6.59359		184.529	0.00758658	75.8658		30.1578	0.00196273	14.7204		65.3136	0.00296914	29.6914		218.933	0.00646881	64.6881		317.31	0.0134163	100.622
		29.6309	0.000653722	6.53722		188.584	0.00775316	77.5316		30.9974	0.00201103	15.0827		65.2789	0.00296766	29.6766		222.115	0.00659288	65.9288		313.068	0.0132369	99.2769
	SD	24.5661	0.000515936	3.86952	SD	76.7527	0.00315917	23.6938	LN	21.1165	0.00144254	10.819	JL	34.6404	0.00165641	12.4231	SD	162.466	0.00426731	32.0048	JL	32.9586	0.00139096	10.4322
		24.4572	0.000512973	3.8473		76.4185	0.00314545	23.5908		21.0447	0.00143841	10.7881		35.7429	0.0017036	12.777		160.775	0.00420139	31.5104		32.0239	0.00135143	10.1357
		24.2184	0.000506477	3.79857		76.6811	0.00315624	23.6718		20.804	0.00142456	10.6842		35.3242	0.00168568	12.6426		158.35	0.00410682	30.8011		33.4456	0.00141155	10.5867
	JL	22.6755	0.000464505	3.48379	JL	150.462	0.00618712	46.4034	XZ	40.3226	0.00254755	19.1066	LQ	31.3134	0.00151403	11.3552	JL	178.861	0.00490652	36.7989	LN	216.177	0.00913933	68.5449
		23.0458	0.000474577	3.55933		153.618	0.00631679	47.3759		38.5071	0.00244309	18.3232		31.4706	0.00152076	11.4057		179.724	0.00494015	37.0511		208.86	0.00882992	66.2244
		22.7263	0.000465886	3.49414		151.885	0.00624557	46.8418		36.7428	0.00234159	17.5619		31.5944	0.00152606	11.4454		178.618	0.00489704	36.7278		203.549	0.00860528	64.5396
	LQ	35.2369	0.000806228	6.04671	LQ	327.797	0.013472	101.04					FJ	29.1223	0.00142025	10.6519	LQ	94.015	0.00159854	11.9891	XZ	153.964	0.00650832	48.8124
		35.2726	0.000807198	6.05399		333.506	0.0137065	102.799						29.0947	0.00141907	10.6431		91.9205	0.00151688	11.3766		159.326	0.0067351	50.5132
		35.2564	0.000806757	6.05068		336.052	0.0138111	103.583						29.2081	0.00142393	10.6795		89.9963	0.00144186	10.814		163.465	0.00691012	51.8259
	FJ	41.1059	0.000965888	7.24416	FJ	307.734	0.0126478	94.8585					LN	107.41	0.00477075	35.7806	FJ	129.229	0.00297145	22.2859
		40.9548	0.000961779	7.21334		310.334	0.0127546	95.6593						110.548	0.00490505	36.7879		127.047	0.00288637	21.6478
		40.7322	0.000955723	7.16793		312.819	0.0128567	96.4251						111.575	0.00494899	37.1175		125.483	0.0028254	21.1905
	LN	279.002	0.00743768	55.7826	LN	684.132	0.0281101	210.826					XZ	37.7002	0.00178737	13.4052	LN	540.027	0.0189876	142.407
		262.014	0.00697552	52.3164		681.465	0.0280005	210.004						36.0655	0.0017174	12.8805		547.954	0.0192967	144.725
		240.027	0.00637738	47.8303		682.745	0.0280531	210.398						34.0797	0.00163242	12.2432		553.852	0.0195266	146.45
	XZ	43.9043	0.00104202	7.81513	XZ	130.373	0.00536186	40.214									XZ	190.591	0.00536382	40.2287
		43.3268	0.00102631	7.69729		127.645	0.00524983	39.3737										186.132	0.00518998	38.9248
		43.8459	0.00104043	7.80322		124.379	0.00511566	38.3674										181.724	0.00501811	37.6358

## Sheet: individual phenolics
	y = 12659x + 3.4999 R² = 0.9995				y = 61719x - 15.543 R² = 0.9999				y = 34523x - 11.405 R² = 1				y = 4507.5x - 7.4521 R² = 0.9998				y = 12236x - 15.998 R² = 0.9995
	Gallic acid	peak area	mg/ml	ug/g	Hydroxybenzoic acid	peak area	mg/ml	ug\g	Vanillic acid	peak area	mg/ml	ug/g	Kaempferol	peak area	mg/ml	ug/g	Protocatechuic acid	peak area	mg/ml	ug/g
	GZ	34.9095	0.00248121	11.1654	GZ	115.9	0.0021297	9.58366	GZ	42.4032	0.00155862	7.01379	GZ	19.7323	0.00603094	27.1392	GZ	119.877	0.0111046	49.9705
		30.6615	0.00214563	9.65536		123.78	0.00225738	10.1582		42.7041	0.00156734	7.05301		18.624	0.00578504	26.0327		120.262	0.011136	50.1121
		31.8198	0.00223714	10.0671		123.982	0.00226065	10.1729		42.9294	0.00157386	7.08238		18.9621	0.00586006	26.3703		126.823	0.0116722	52.5248
	FJ	10.0381	0.000516489	1.54947	FJ	79.4565	0.00153923	6.92652	SD	70.2965	0.00236658	7.09974	FJ	10.3133	0.0039413	11.8239	FJ	100.655	0.00953356	28.6007
		15.1261	0.000918413	2.75524		77.8047	0.00151246	6.80608		68.8818	0.0023256	6.97681		7.88301	0.00340213	10.2064		102.958	0.00972182	29.1655
		14.1269	0.00083948	2.51844		79.4565	0.00153923	6.92652		69.9641	0.00235695	7.07086		7.70032	0.0033616	10.0848		118.82	0.0110182	33.0545
	DX	9.8094	0.00049842	1.49526	DX	80.9724	0.00156379	7.03704	XZ	79.54	0.00263433	7.90299	DX	13.3146	0.00460715	13.8215	DX	89.499	0.00862185	25.8656
		9.97143	0.00051122	1.53366		97.6755	0.00183442	8.25489		78.994	0.00261851	7.85554		21.9169	0.00651558	19.5467		90.7779	0.00872637	26.1791
		11.7884	0.000654754	1.96426		97.5517	0.00183241	8.24586		79.2408	0.00262566	7.87699		22.5198	0.00664934	19.948		91.8266	0.00881208	26.4362
	LN	19.8641	0.00129269	3.87807	AH	50.9945	0.00107807	4.85132	LN	44.0479	0.00160626	4.81878	AH	10.7567	0.00403967	18.1785	AH	39.7183	0.00455347	20.4906
		23.3236	0.00156598	4.69794		50.7942	0.00107483	4.83672		44.9085	0.00163119	4.89356		12.0115	0.00431805	19.4312		40.1243	0.00458665	20.6399
		17.7774	0.00112786	3.38357		50.9643	0.00107758	4.84912		43.9072	0.00160218	4.80655		10.8547	0.00406141	18.2764		45.056	0.0049897	22.4537
	LQ	6.52611	0.000239056	0.717168	SD	46.345	0.00100274	4.51232					XZ	20.9684	0.00630516	18.9155	SD	19.7615	0.00292248	13.1512
		6.97365	0.00027441	0.823229		45.7658	0.000993354	4.47009						18.5493	0.00576846	17.3054		19.2963	0.00288446	12.9801
		6.03537	0.00020029	0.60087		44.9675	0.00098042	4.41189						20.7639	0.0062598	18.7794		20.1658	0.00295553	13.2999
	JL	9.70643	0.000490286	2.20629	LN	63.2333	0.00127637	3.82911					LN	16.6816	0.00535413	16.0624	XZ	13.335	0.00239727	7.19181
		9.72808	0.000491996	2.21398		52.7009	0.00110572	3.31716						17.4579	0.00552634	16.579		15.623	0.00258426	7.75278
		8.82523	0.000420675	1.89304		64.0293	0.00128927	3.8678						18.438	0.00574378	17.2313		14.5496	0.00249654	7.48961
					LQ	61.1783	0.00124307	3.72922					JL	13.3714	0.00461975	20.7889	LN	31.4116	0.0038746	11.6238
						71.9059	0.00141689	4.25066						13.036	0.00454533	20.454		32.6789	0.00397817	11.9345
						73.633	0.00144487	4.33461						12.9438	0.00452489	20.362		33.9785	0.00408439	12.2532
					JL	55.1672	0.00114568	5.15556									LQ	74.4418	0.00739129	22.1739
						56.3837	0.00116539	5.24426										70.9951	0.00710961	21.3288
						46.1387	0.000999396	4.49728										77.9558	0.00767847	23.0354
																	JL	95.4447	0.00910777	40.985
																		96.3449	0.00918135	41.3161
																		91.4898	0.00878455	39.5305

## Sheet:  Antioxidant activity
	DPPH· antioxidant capacity																		ABTS antioxidant capacity															FRAP antioxidant capacity										CUPRAC antioxidant capacity
	DPPH standard curve (vitamin C)																		ABTS standard curve (vitamin C)															FRAP standard curve (vitamin C)										CUPRAC standard curve (vitamin C)
	concentration mg/mL	Ai	Aj		A0		scavenging rate			Ai	Aj	Ai-Aj	A0	inhibition rate	mg/ml	mg/g			concentration ug/mL	A1	A2	A0	scavenging rate			A1	A2		scavenging rate	ug/ml	mg/g			concentration ug/mL	absorbance			A1	A2	ug/ml	mg/g			concentration ug/mL	A1	A2	scavenging rate
	0.002	1.104	0.019	1.085	1.2103	0.896472	10.3528		GZ	0.364	0.004	0.36	1.114	67.684	0.0131759	0.395278			1.25	0.404	0.003	0.4687	14.4442		JL	0.3	0.001	0.299	33.1594	3.27316	0.81829			8	0.781		GZ	1.344	0.039	14.0046	0.420138			5	0.112	0.078	0.034		JL
		1.08	0.012	1.068	1.2103	0.882426	11.7574			0.366	0.012	0.354	1.114	68.2226	0.0132801	0.398404				0.404	0.004	0.4687	14.6576			0.289	0.001	0.288	35.6184	3.52469	0.881171				0.769			1.343	0.023	14.1776	0.425329				0.109	0.064	0.045
		1.083	0	1.083	1.2103	0.894819	10.5181			0.375	0.018	0.357	1.114	67.9533	0.013228	0.396841				0.402	0.002	0.4687	14.6576			0.284	0.001	0.283	36.7362	3.63902	0.909754				0.765			1.342	0.035	14.0277	0.42083				0.105	0.049	0.056
	0.004	0.979	0.01	0.969	1.2103	0.800628	19.9372		SD	0.68	0.039	0.641	1.114	42.4596	0.00829618	0.248885			2.5	0.357	0.005	0.4687	24.8987		LQ	0.279	0.001	0.278	37.8539	3.75335	0.938336			10	0.953		SD	1.033	0.031	10.5098	0.315294			10	0.111	0.045	0.066		XZ
		0.973	0.01	0.963	1.2103	0.79567	20.433			0.625	0.027	0.598	1.114	46.3196	0.0090429	0.271287				0.359	0.004	0.4687	24.2586			0.283	0.001	0.282	36.9597	3.66188	0.91547				0.959			1.074	0.052	10.7405	0.322215				0.107	0.044	0.063
		0.959	0.008	0.951	1.2103	0.785756	21.4244			0.635	0.028	0.607	1.114	45.5117	0.00888661	0.266598				0.361	0.003	0.4687	23.6185			0.284	0.001	0.283	36.7362	3.63902	0.909754				0.96			1.025	0.06	10.083	0.302491				0.104	0.041	0.063
	0.006	0.855	0.007	0.848	1.2103	0.700653	29.9347		DX	0.516	0.045	0.471	1.114	57.7199	0.0112483	0.33745			3	0.334	0.007	0.4687	30.2326		AH	0.277	0.001	0.276	38.301	3.79908	0.949769			12	1.15		DX	1.157	0.032	11.9285	0.357855			20	0.145	0.05	0.095		LN
		0.845	0.004	0.841	1.2103	0.694869	30.5131			0.504	0.045	0.459	1.114	58.7971	0.0114567	0.343702				0.339	0.003	0.4687	28.3124			0.275	0.001	0.274	38.7481	3.84481	0.961202				1.147			1.163	0.034	11.9746	0.359239				0.145	0.046	0.099
		0.842	0	0.842	1.2103	0.695695	30.4305			0.507	0.042	0.465	1.114	58.2585	0.0113525	0.340576				0.325	0.002	0.4687	31.086			0.271	0.001	0.27	39.6423	3.93627	0.984068				1.148			1.148	0.026	11.8939	0.356817				0.139	0.044	0.095
	0.008	0.735	0.011	0.724	1.2103	0.598199	40.1801		LN	0.398	0.034	0.364	1.114	67.325	0.0131065	0.393194			4	0.286	0.004	0.4687	39.8336		LN	0.205	0.003	0.202	54.8435	5.49116	1.37279			14	1.231		LN	1.098	0.022	11.3633	0.3409			40	0.195	0.043	0.152		AH
		0.733	0.002	0.731	1.2103	0.603982	39.6018			0.397	0.033	0.364	1.114	67.325	0.0131065	0.393194				0.276	0.002	0.4687	41.5404			0.199	0.001	0.198	55.7377	5.58262	1.39566				1.237			1.1	0.021	11.3979	0.341938				0.194	0.043	0.151
		0.728	0	0.728	1.2103	0.601504	39.8496			0.408	0.039	0.369	1.114	66.8761	0.0130196	0.390589				0.284	0.001	0.4687	39.6202			0.193	0.001	0.192	57.079	5.71982	1.42996				1.219			1.111	0.031	11.4095	0.342284				0.192	0.042	0.15
	0.01	0.585	0.002	0.583	1.17	0.498291	50.1709		FJ	0.534	0.028	0.506	1.114	54.5781	0.0106405	0.319216			5	0.225	0.003	0.4687	52.6349		FJ	0.311	0.001	0.31	30.7004	3.02163	0.755408			16	1.494		XZ	1.349	0.057	13.8547	0.41564			60	0.257	0.043	0.214		FJ
		0.587	0.002	0.585	1.17	0.5	50			0.528	0.027	0.501	1.114	55.0269	0.0107274	0.321821				0.237	0.004	0.4687	50.288			0.31	0.001	0.309	30.9239	3.0445	0.761125				1.482			1.345	0.051	13.8777	0.416332				0.249	0.042	0.207
		0.591	0.007	0.584	1.17	0.499145	50.0855			0.521	0.028	0.493	1.114	55.7451	0.0108663	0.325989				0.242	0.004	0.4687	49.2213			0.307	0.001	0.306	31.5946	3.1131	0.778274				1.489			1.339	0.066	13.6355	0.409066				0.239	0.04	0.199
	0.012	0.456	0.005	0.451	1.17	0.38547	61.453		LQ	0.587	0.032	0.555	1.114	50.1795	0.00978963	0.293689			10	0.006	0.001	0.4687	98.9332		GZ	0.189	0.002	0.187	58.1967	5.83415	1.45854			18	1.659		FJ	1.013	0.036	10.2215	0.306644			80	0.302	0.042	0.26		GZ
		0.451	0.004	0.447	1.17	0.382051	61.7949			0.579	0.026	0.553	1.114	50.3591	0.00982436	0.294731				0.004	0.001	0.4687	99.3599			0.188	0.001	0.187	58.1967	5.83415	1.45854				1.651			1.011	0.034	10.2215	0.306644				0.297	0.042	0.255
		0.447	0.001	0.446	1.17	0.381197	61.8803			0.58	0.026	0.554	1.114	50.2693	0.00980699	0.29421				0.009	0.002	0.4687	98.5065			0.189	0.001	0.188	57.9731	5.81128	1.45282				1.653			1.019	0.037	10.2791	0.308374				0.299	0.041	0.258
	0.014	0.332	0.002	0.33	1.17	0.282051	71.7949		JL	0.549	0.024	0.525	1.114	52.8725	0.0103106	0.309318									DX	0.298	0.001	0.297	33.6065	3.31889	0.829723			20	1.813		LQ	1.014	0.04	10.1869	0.305606			100	0.357	0.04	0.317		DX
		0.329	0.001	0.328	1.17	0.280342	71.9658			0.544	0.023	0.521	1.114	53.2316	0.0103801	0.311402										0.295	0.001	0.294	34.2771	3.38749	0.846872				1.811			1.037	0.038	10.4752	0.314256				0.348	0.04	0.308
		0.322	0.002	0.32	1.17	0.273504	72.6496			0.534	0.023	0.511	1.114	54.1293	0.0105537	0.316611										0.297	0.001	0.296	33.8301	3.34176	0.835439				1.812			1.013	0.051	10.0484	0.301453				0.351	0.039	0.312
	0.016	0.219	0.004	0.215	1.17	0.183761	81.6239		XZ	0.441	0.031	0.41	1.114	63.1957	0.0123076	0.369229									XZ	0.283	0.001	0.282	36.9597	3.66188	0.91547						JL	0.987	0.024	10.06	0.301799			200	0.653	0.047	0.606		LQ
		0.196	0.003	0.193	1.17	0.164957	83.5043			0.461	0.027	0.434	1.114	61.0413	0.0118909	0.356726										0.287	0.001	0.286	36.0655	3.57042	0.892604							0.992	0.024	10.1176	0.303529				0.655	0.044	0.611
		0.192	0.001	0.191	1.17	0.163248	83.6752			0.456	0.027	0.429	1.114	61.4901	0.0119777	0.359331										0.288	0.001	0.287	35.842	3.54755	0.886888							0.993	0.028	10.083	0.302491				0.654	0.043	0.611
	0.018	0.089	0.005	0.084	1.17	0.0717949	92.8205		AH	0.473	0.029	0.444	1.114	60.1436	0.0117172	0.351516									SD	0.287	0.002	0.285	36.2891	3.59328	0.898321						AH	1.336	0.025	14.0738	0.422215								SD
		0.084	0.001	0.083	1.17	0.0709402	92.906			0.493	0.029	0.464	1.114	58.3483	0.0113699	0.341097										0.277	0.001	0.276	38.301	3.79908	0.949769							1.341	0.027	14.1084	0.423253
		0.081	0	0.081	1.17	0.0692308	93.0769			0.494	0.025	0.469	1.114	57.8995	0.0112831	0.338492										0.269	0.001	0.268	40.0894	3.98201	0.995501							1.338	0.025	14.0969	0.422907
[truncated: 14 more columns]

## Sheet:  Enzyme inhibition activity
	α-glucosidase inhibition															α-amylase inhibition																Lipase inhibition																AChE inhibition
	standard curve (acarbose)															standard curve (acarbose)																standard curve (orlistat)																standard curve (galantamine)
	concentration mg/mL	A1	A2	A1-A2	inhibition rate			A1	A2	A1-A2	inhibition rate	mg/mL	mg/g			concentration ug/mL	A1	A2	A1-A2	inhibition rate			A1	A2	A1-A2	inhibition rate	mg/ml	mg/g				concentration ug/mL	A1	A2	A1-A2	inhibition rate			A1	A2	A1-A2	inhibition rate	ug/ml	ug/g				concentration ug/mL	A1
	0.4	1.8634	0.0497	1.8137	11.9606		GZ	3.3257	3.081	0.2447	64.157	2.47204	1.92626			3.9068	1.002	0.611	0.391	37.3397		SD	1.696	1.548	0.148	34.5133	3.847	2.88525				0.24415	0.4525	0.1151	0.3374	8.24041		GZ	3.7537	3.5875	0.1662	50.3288	1.558	1.21403				0.9766	1.1933
		2.0616	0.0532	2.0084	2.50959			3.0384	2.7827	0.2557	62.5458	2.41343	1.8806				1.017	0.613	0.404	35.2564			1.661	1.507	0.154	31.8584	3.118	2.3385					0.4491	0.1081	0.341	7.26135			3.7526	3.5812	0.1714	48.7747	1.537	1.19766					1.173
		1.9644	0.0529	1.9115	7.21324			2.6112	2.4081	0.2031	70.2505	2.69367	2.09897				1.067	0.622	0.445	28.6859			1.642	1.488	0.154	31.8584	3.118	2.3385					0.4432	0.1093	0.3339	9.19228			3.7145	3.5505	0.164	50.9863	1.567	1.22104					1.1512
	0.8	1.7135	0.0469	1.6666	19.101		LN	1.9962	1.5674	0.4288	37.1906	1.49119	1.11839			7.8155	0.923	0.601	0.322	48.3974		FJ	1.077	0.937	0.14	38.0531	5.095	3.82125				0.9766	0.4234	0.1296	0.2938	20.0979		LN	3.1508	2.8751	0.2757	17.6031	1.166	0.8745				1.9531	0.9838
		1.7951	0.0806	1.7145	16.7759			1.9879	1.5799	0.408	40.2373	1.60201	1.20151				0.934	0.594	0.34	45.5128			1.071	0.928	0.143	36.7257	4.581	3.43575					0.4203	0.1276	0.2927	20.3971			3.1382	2.8661	0.2721	18.679	1.177	0.88275					0.983
		1.7068	0.0649	1.6419	20.3			1.8852	1.4568	0.4284	37.2492	1.49332	1.11999				0.978	0.606	0.372	40.3846			1.069	0.927	0.142	37.1681	4.747	3.56025					0.4209	0.1228	0.2981	18.9285			3.1224	2.8555	0.2669	20.2331	1.194	0.8955					0.9905
	1.2	1.5893	0.0538	1.5355	25.4648		AH	2.5754	2.0153	0.5601	17.9581	0.791649	0.593737			15.625	0.946	0.643	0.303	51.4423		JL	1.154	1.027	0.127	43.8053	8.019	6.01425				1.9531	0.4409	0.2021	0.2388	35.0558		SD	3.5882	3.3406	0.2476	26.0012	1.256	0.942				3.9063	0.8299
		1.4658	0.0567	1.4091	31.6004			2.5228	1.9619	0.5609	17.8409	0.787387	0.59054				0.878	0.634	0.244	60.8974			1.148	1.017	0.131	42.0354	6.974	5.2305					0.4468	0.2019	0.2449	33.3968			3.5331	3.2791	0.254	24.0885	1.235	0.92625					0.8234
		1.4934	0.0482	1.4452	29.8481			2.487	1.9005	0.5865	14.0911	0.650995	0.488246				0.944	0.63	0.314	49.6795			1.141	1.011	0.13	42.4779	7.224	5.418					0.4468	0.1985	0.2483	32.4721			3.5136	3.2612	0.2524	24.5666	1.24	0.93					0.8281
	1.6	1.2855	0.048	1.2375	39.9301		SD	2.6109	2.0964	0.5145	24.6375	1.0346	0.775948			31.25	0.84	0.493	0.347	44.391		XZ	1.553	1.426	0.127	43.8053	8.019	6.01425				3.9063	0.4093	0.1911	0.2182	40.6581		AH	2.8871	2.7053	0.1818	45.6665	1.495	1.12125				7.8125	0.7034
		1.2798	0.0475	1.2323	40.1825			2.5556	2.0529	0.5027	26.3659	1.09746	0.823099				0.766	0.528	0.238	61.859			1.546	1.416	0.13	42.4779	7.224	5.418					0.4086	0.1913	0.2173	40.9029			2.883	2.6982	0.1848	44.7699	1.483	1.11225					0.7102
		1.2914	0.0479	1.2435	39.6389			2.5653	2.067	0.4983	27.0104	1.12091	0.84068				0.792	0.614	0.178	71.4744			1.541	1.411	0.13	42.4779	7.224	5.418					0.4061	0.1951	0.211	42.6163			2.8694	2.6842	0.1852	44.6503	1.481	1.11075					0.7073
	2	1.1095	0.0464	1.0631	48.3957		FJ	1.3995	0.7811	0.6184	9.41849	0.481038	0.360779			62.5	0.702	0.529	0.173	72.2756		DX	1.334	1.228	0.106	53.0973	16.729	8.3645				7.8125	0.3991	0.2119	0.1872	49.0889		JL	2.0763	1.8279	0.2484	25.7621	1.254	0.9405				15.625	0.5843
		1.0891	0.0472	1.0419	49.4248			1.3941	0.7708	0.6233	8.70075	0.454932	0.341199				0.703	0.488	0.215	65.5449			1.326	1.221	0.105	53.5398	17.299	8.6495					0.3988	0.2113	0.1875	49.0073			2.0623	1.8157	0.2466	26.3001	1.259	0.94425					0.5922
		1.0039	0.0472	0.9567	53.5605			1.3915	0.7717	0.6198	9.21342	0.473579	0.355185				0.683	0.477	0.206	66.9872			1.294	1.185	0.109	51.7699	15.073	7.5365					0.3995	0.207	0.1925	47.6475			2.0035	1.7603	0.2432	27.3162	1.271	0.95325					0.5995
	2.4	0.8046	0.0472	0.7574	63.2348		JL	1.8412	1.2637	0.5775	15.4094	0.698945	0.524209			125	0.675	0.542	0.133	78.6859		LQ	1.152	0.968	0.184	18.5841	1.092	0.819				15.625	0.3485	0.1894	0.1591	56.731		FJ	2.2193	1.9285	0.2908	13.0903	1.121	0.84075				31.25	0.4662
		0.8034	0.0459	0.7575	63.2299			1.8336	1.2465	0.5871	14.0032	0.647798	0.485849				0.681	0.549	0.132	78.8462			1.141	0.956	0.185	18.1416	1.054	0.7905					0.3364	0.1743	0.1621	55.9151			2.1804	1.8901	0.2903	13.2397	1.122	0.8415					0.4688
		0.8251	0.0463	0.7788	62.196			1.8112	1.2205	0.5907	13.4759	0.628618	0.471464				0.672	0.544	0.128	79.4872			1.136	0.951	0.185	18.1416	1.054	0.7905					0.3336	0.1694	0.1642	55.344			2.1696	1.8812	0.2884	13.8075	1.128	0.846					0.4567
							XZ	1.7208	1.1674	0.5534	18.9395	0.827345	0.620509			250	0.605	0.55	0.055	91.1859		GZ	0.701	0.592	0.109	51.7699	15.073	11.7452				31.25	0.3553	0.2285	0.1268	65.5154		DX	2.3701	2.0842	0.2859	14.5547	1.135	0.85125				62.5	0.3327
								1.7055	1.1622	0.5433	20.4189	0.881156	0.660867				0.651	0.589	0.062	90.0641			0.705	0.598	0.107	52.6549	16.137	12.5743					0.3486	0.2122	0.1364	62.9045			2.3504	2.0629	0.2875	14.0765	1.13	0.8475					0.3338
								1.6963	1.1298	0.5665	17.0207	0.757551	0.568163				0.673	0.569	0.104	83.3333			0.706	0.598	0.108	52.2124	15.587	12.1457					0.3455	0.2021	0.1434	61.0008			2.3101	2.0266	0.2835	15.272	1.142	0.8565					0.3357
							DX	2.1236	1.5527	0.5709	16.3762	0.734109	0.440465			500	0.607	0.55	0.057	90.8654		AH	0.889	0.709	0.18	20.354	1.256	0.942				62.5	0.3375	0.2216	0.1159	68.4797		XZ	2.6658	2.4355	0.2303	31.1715	1.315	0.98625				125	0.2353
								2.0809	1.4981	0.5828	14.6331	0.670708	0.402425				0.692	0.683	0.009	98.5577			0.878	0.699	0.179	20.7965	1.301	0.97575					0.3454	0.2387	0.1067	70.9818			2.6443	2.4128	0.2315	30.8129	1.311	0.98325					0.2365
								2.0221	1.4509	0.5712	16.3322	0.73251	0.439506				0.622	0.612	0.01	98.3974			0.878	0.697	0.181	19.9115	1.213	0.90975					0.3359	0.2318	0.1041	71.6889			2.6106	2.377	0.2336	30.1853	1.304	0.978					0.2315
							LQ	1.8109	1.19	0.6209	9.05229	0.467719	0.350789									LN	1.224	1.11	0.114	49.5575	12.629	9.47175				125	0.5313	0.447	0.0843	77.0737		LQ	1.8548	1.5542	0.3006	10.1614	1.092	0.819				250	0.1421
								1.8006	1.1688	0.6318	7.45569	0.409646	0.307234										1.221	1.106	0.115	49.115	12.209	9.15675					0.5287	0.4453	0.0834	77.3185			1.8487	1.5464	0.3023	9.65332	1.087	0.81525					0.1296
								1.7888	1.1647	0.6241	8.58357	0.45067	0.338002										1.146	1.033	0.113	50	13.079	9.80925					0.4761	0.4012	0.0749	79.6301			1.8142	1.5134	0.3008	10.1016	1.091	0.81825					0.1281
																																250	0.5711	0.5193	0.0518	85.9124
																																	0.5783	0.5287	0.0496	86.5107
																																	0.5743	0.5193	0.055	85.0422
[truncated: 22 more columns]
